# Supplementary material for: BnPLP1 Positively Regulates Flowering Time, Plant Height, and Main Inflorescence Length in Brassica napus
Source: Genes (Basel). 2023 Dec 13;14(12):2206. doi: 10.3390/genes14122206 (PMC10743044; doi:10.3390/genes14122206)
Supplement: Supplementary file 1 [file genes-14-02206-s001.zip]

Archive with 11 entries (10 files):
- Supplementary materials/
- Supplementary materials/Figure S1.tif
- Supplementary materials/Figure S2.tif
- Supplementary materials/Figure S3.tif
- Supplementary materials/Figure S4.tif
- Supplementary materials/Figure S5.tif
- Supplementary materials/Figure S6.tif
- Supplementary materials/Supplementary File 1.pdf
- Supplementary materials/Supplementary File 2.pdf
- Supplementary materials/Table S1.xlsx
- Supplementary materials/~$Table S1.xlsx
