# Supplementary material for: BnPLP1 Positively Regulates Flowering Time, Plant Height, and Main Inflorescence Length in Brassica napus
Source: Genes (Basel). 2023 Dec 13;14(12):2206. doi: 10.3390/genes14122206 (PMC10743044; doi:10.3390/genes14122206)
Supplement: Supplementary file 1 [file genes-14-02206-s001.zip › Supplementary materials/Table S1.xlsx]

## Sheet: Sheet1
Table S1 The complete primer list used in this study.
Primer name	Forward primer (5′–3′)	Reverse primer (5′–3′)	PCR product size	Applications of primers
PR1	TAATCTGTCTTCGCATCCCC	TTACGTGACCACATTCTCCCT	2145 bp	For cloning the genomic DNA sequence of BnPLP1
PR2	ACACTGAGATCTAGTTCTTGAGGTC	CCATTCACATATCACAAACACC	2056 bp	For cloning the genomic DNA sequence of BnPLP2
PR3	ATGGATTCCGACGCGACC	TTATATTGCCACTGTAATTTTGCTC	978 bp	For cloning the coding sequence of BnPLP1
PR4	ATGGATTCCGACTCAACCG	TTATATTGCCACTGTAATCTTGCTC	978 bp	For cloning the coding sequence of BnPLP2
PR5	AACACGGGGGACTGAATTCATGGATTCCGACGCGACC	TCATCCTTGTAATCGAATTCGGTTATATTGCCACTGTAATTTTGCTC	1019 bp	For homologous recombination between the CDS sequence of BnPLP1 and the linearized pCAMBIA1303 vector
PR6	GAGGAGCATCGTGGAAA	GACAAAAGTGGGGTAGCA	1250 bp	For confirming the successful recombination of the CDS of BnPLP1 with linearized pCAMBIA1303
PR7	GACGTTGTCCCGTTGAGT	CCATCCACCTAATGCTTGT	435 bp	For cloning the RNAi fragment from the CDS of BnPLP1
PR8	ATTTGGAGAGGACAGCCGGTACCCCAACGGACGTTGTCCCGTTGAGT	GGCGATAGAGCTCAGGCCTGCCATCCACCTAATGCTTGT	482 bp	For homologous recombination of the sense strand of RNAi fragment with linearized pCAMBIA1390 vector
PR9	AAGACGCGTTACGTAGTCGACGCCATCCACCTAATGCTTGT	CCTCTTAGAATTCCCGGGGATCCCGTTTTTTGACGTTGTCCCGTTGAGT	488 bp	For homologous recombination of the antisense strand of RNAi fragment with linearized pCAMBIA1390 vector
PR10	GTAAGGGATGACGCACAAT	AGAGCAGGAGCTACTGGAA	645 bp	For confirming the successful recombination of the sense strand of the RNAi fragment with linearized pCAMBIA1390 vector
PR11	AACCTGATTTCCCACTTTG	TCGAGCTGGTCACCTGTA	745 bp	For confirming the successful recombination of the antisense strand of the RNAi fragment with linearized pCAMBIA1390 vector
PR12	CTTGATTTTCTTGGCTTCCCT	TTGAACCGGAATCTATCCCA	176 bp	For qRT-PCR analysis of BnPLP1
PR13	AGCGCTGAGGCTGATGATATTCAAC	TCTAGAAACATTTTCTGTGAACGATTC	173 bp	For qRT-PCR analysis of BnACTIN2
PR14	CTGCCGCTGTTGTTTCTCCTCCATT	GCATCATCACCAGCAAAACCAGCCT	174 bp	For qRT-PCR analysis of AtACTIN7
